# Supplementary material for: How life events may confer vulnerability to addiction: the role of epigenetics
Source: Front Mol Neurosci. 2024 Sep 18;17:1462769. doi: 10.3389/fnmol.2024.1462769 (PMC11446245; doi:10.3389/fnmol.2024.1462769)
Supplement: Supplementary file 1 [file Table_1.xlsx]

## Sheet: Sheet2
Epigenetic modification	Type	Epigenetic manipulation	Substance	Behavioral effect	Behavioral paradigm(s)	Method	Region	Specificity	Citation
DNA modification	Methylation	Methylation ↓	Cocaine	↓	Locomotor sensitization	DNMTi	Cerebral ventricle	Zebularine, non-specific	Anier et al. (2010)
					CPP (acquisition)		Hippocampus CA1	5-aza, non-specific	Han et al. (2010)
					CPP (retrieval)		Prelimbic cortex
					SA (cue-reinstatement)		Nucleus accumbens	RG108, DNMT1	Massart et al. (2015)
				↑	CPP (acquisition), locomotor sensitization				LaPlant et al. (2010)
					CPP (acquisition)	DNMT knockout		Dnmt3a
			Opioid	↓	SA (drug-reinstatement)	DNMTi		5-aza, non-specific	Hong et al. (2021)
			Alcohol		SA (intake)		Systemic		Warnault et al. (2013)
					SA (escalation)		Lateral ventricle, medial prefrontal cortex	RG108, DNMT1	Barbier et al. (2015)
		Methylation ↑	Cocaine	↓	CPP (acquisition)	DNMT overexpression	Nucleus accumbens	Dnmt3a	LaPlant et al. (2010)
						Methyl doner	Systemic	Methionine, non-specific
									Tian et al. (2012)
					SA (drug-reinstatement), locomotor sensitization				Wright et al. (2015)
				↑	Locomotor sensitization			S-adenosylmethionine, non-specific	Anier et al. (2013)
					SA (cue-reinstatement)		Nucleus accumbens		Massart et al. (2015)
			Opioid		SA (drug-reinstatement)		Systemic	Methionine, non-specific	Hong et al. (2021)
				−	CPP (acquisition)				Tian et al. (2012)
	Hydroxymethylation	Hydroxymethylation ↑	Cocaine	↑	CPP (acquisition)	TET knockdown	Nucleus accumbens	TET1	Feng et al. (2015)
		Hydroxymethylation ↓		↓		TET overexpression
Histone modification	Acetylation	Acetylation ↓	Cocaine	↓	Locomotor sensitization	CBP mutation	Systemic	Non-specific	Levine et al. (2005)
					CPP (acquisition), locomotor sensitization	CBP knockout	Nucleus accumbens		Malvaez et al. (2011)
					CPP (acquisition)	HDAC overexpression		HDAC5	Renthal et al. (2007)
					SA (dose-response, dose-intake, breakpoint)			HDAC4	Wang et al, (2010)
					CPP (acquisition)				Kumar et al. (2005)
				↑	CPP (acquisition), locomotor sensitization			SIRT1, SIRT2	Ferguson et al. (2013)
			Opioid	↓	SA (cue/drug-reinstatement)			HDAC5	Anderson et al. (2023)
				↑	CPP (acquisition)			SIRT1, SIRT2	Ferguson et al. (2013)
					CPP (extinction)	HDAC activator	Systemic	Theophylline, non-specific	Saberian et al. (2021)
		Acetylation ↑	Cocaine	↑	SA (intake)	HDACi	Systemic	Sodium butyrate, class I and IIa	Sun et al. (2008)
					SA (dose-response, dose-intake, breakpoint)		Nucleus accumbens	Trichostatin A, SAHA, class I and II	Wang et al, (2010)
					CPP (acquisition)	HDAC inactivation		HDAC3	Campbell et al. (2021)
						HDACi		SAHA, class I and II	Renthal et al. (2007)
						HDAC knockout		HDAC5
								HDAC3	Rogge et al. (2013)
				↓				SIRT1	Ferguson et al. (2013)
					Locomotor sensitization			HDAC1, HDAC3	Kennedy et al., (2013)
					SA (extinction)	HDAC inactivation		HDAC3	Campbell et al. (2021)
					CPP (acquisition), SA (cue/drug-reinstatement)			HDAC5	Taniguchi et al. (2017)
					Locomotor sensitization	HDACi		MS275, class I	Kennedy et al., (2013)
					SA (intake, breakpoint), locomotor sensitization		Systemic	Trichostatin A, class I and II	Romieu et al. (2008)
			Amphetamine	↑	Locomotor sensitization			Valproic acid, butyraic acid, class I and IIa	Kalda et al. (2007)
									Shen et al. (2008)
			Opioid	↓	CPP (extinction, drug-reinstatement)			SAHA, class I and II	Saberian et al. (2021)
					CPP (acquisition)	HDAC knockout	Nucleus accumbens	SIRT1	Ferguson et al. (2013)
				↑	SA (drug-reinstatement)	HDACi	Systemic, cerebral ventricle	Sodium butyrate, class I and IIa	Chen et al. (2016)
					SA (cue/drug-reinstatement)	HDAC knockdown	Nucleus accumbens	HDAC5	Anderson et al. (2023)
			Alcohol	↓	SA (intake)	Epigeneic editing	Amygdala	P300	Bohnsack et al. (2022)
						HDACi	Systemic	Trichostatin A, class I and II	Sakharkar et al. (2014)
								Trichostatin A, SAHA, class I and II; MS275, class I	Warnault et al. (2013)
			Nicotine		CPP (acquisition)			Sodium 4-phenylbutyrate, class I and II	Pastor et al. (2011)
	Phosphorylation	Phosphorylation ↓	Opioid	↓	Locomotor sensitization	DARPP-32 mutation	Systemic	PP1	Stipanovich et al. (2008)
			Cocaine		CPP (acquisition), locomotor sensitization
						ELK-1 inhibition		TDE	Besnard et al. (2011)
					Locomotor sensitization	MSK1 knockout		-	Brami-Cherrier et al. (2005)
				↑	CPP (acquisition)
		Phosphoacetylation ↑	Cocaine	↑	CPP (acquisition), locomotor sensitization	HDACi	Systemic	Sodium butyrate, class I and IIa; trichostatin A, class I and II	Kumar et al. (2005)
			Opioid		CPP (acquisition)	HDACi	Nucleus accumbens	Trichostatin A, class I and II	Sheng et al. (2011)
		Phosphoacetylation ↓		↓		MK-801		Non-specific
	Methylation	H3K4me3 ↑	Methamphetamine	↓	CPP (retrival)	KDM5C knockdown	Nucleus accumbens	H3K4me2/3	Aguilar-Valles et al. (2014)
		H3K4me3 ↓			CPP (acquisition)	KMT2A knockdown		H3K4
		H3K9me1 ↓	Alcohol	↑	SA (intake, punishment, stress-reinstatement)	PRDM2 knockdown	Dorsal medial prefrontal cortex	H3K9me1	Barbier et al. (2016)
		H3K9me2 ↓	Cocaine	↓	SA (dose-response, breakpoint, extinction, drug/stress-reinstatement)	G9a knockdown	Nucleus accumbens	H3K9, H3K27, H3K56	Anderson et al. (2018)
				↑	CPP (acquisition)				Maze et al. (2010)
						G9a inhibitor		BIX01294, G9a
		H3K9me2 ↑		↑	SA (dose-response, breakpoint, stress-reinstatement)	G9a overexpression		H3K9, H3K27, H3K56	Anderson et al. (2018)
				↓	CPP (acquisition)				Maze et al. (2010)
					Locomotor sensitization	HDACi		MS-275, class I HDACs	Kennedy et al., (2013)
						G9a epigeneic editing		H3K9, H3K27, H3K56	Heller et al. (2014)
		H3K27me3 ↑			CPP (retrieval, drug-reinstatement)	KDM6Bi	Systemic	GSK-J4, H3K27me3/me2	Zhang et al. (2018)
		H3K36me3 ↑		↑	CPP (acquisition), SA (intake)	Epigeneic editing, Set2 overexpression	Nucleus accumbens	Set2, H3K36me1/2/3	Xu et al. (2021)
		H3K36me3 ↓		↓	CPP (acquisition)	Set2i		H3K36me1/2/3
		H3R2me2a ↑		↑		PRMT6 overexpression		Non-specific, arginine	Damez-Werno et al. (2016)
		H3R2me2a ↓		↓		PRMT6 knockdown
		H4R3me2a ↓			CPP (acquisition), locomotor sensitization	PRMT1 knockdown		Non-specific, arginine	Li et al. (2015)
					CPP (acquisition)	PRMT1i	Systemic	MTA, AMI-1, non-specific; SKLB-639, PRMT1
Chromatin remodeling	Accessibility	Arc ↓	Cocaine	↑	CPP (acquisition), locomotor sensitization	Arc deletion	Systemic	-	Salery et al. (2017)
		SWI/SNF ↑			SA (cue-reinstatement)	BRG1 overexpression	Nucleus accumbens	SWI/SNF subunit	Wang et al. (2016)
		SWI/SNF ↓		↓		BRG1i
		INO80 ↑		↑		INO80 overexpression		-	Werner et al. (2019)
		INO80 ↓		↓		INO80 inibition
Non-coding RNA	miRNA	RISC ↓	Cocaine	↓	SA (intake), CPP (acquisition)	AGO2 knockout	Nucleus accumbens	Non-specific	Schaefer et al. (2010)
		miR-124 ↑			CPP (acquisition, extinction, drug-reinstatement)	Overexpression		-	Chandrasekar et al. (2011)
		miR-212 ↑			SA (intake)		Dorsal striatum		Hollander et al. (2010)
		miR-495 ↑			SA (dose-response, dose-intake, extinction, drug-reinstatement)		Nucleus accumbens		Bastle et al. (2017)
		miR-1 ↑		↑	SA (cue-reinstatement)		Dorsal striatum D1 SPN		Forget et al. (2021)
				↓	CPP (drug-reinstatement)
					SA (breakpoint)		Dorsal striatum D2 SPN
		miR-181a ↑		↑	CPP (acquisition, extinction, drug-reinstatement)		Nucleus accumbens		Chandrasekar et al. (2011)
		let-7d ↑		↓					Chandrasekar et al. (2011)
			Alcohol		SA (two-bottle choice intake, preference)				Bahi et al. (2020)
		miR-30a-5p ↑		↑	SA (two-bottle choice intake, preference, escalation)		Medial prefrontal cortex		Darcq et al. (2015)
		miR-137 ↓		↓	SA (two-bottle choice intake, preference)	Antagomir	Amygdala		Kyzar et al. (2019)
		miR-124a↑		↑	CPP (acquisition), SA (intake)	Overexpression	Dorsolateral striatum		Bahi et al. (2013)
		miR-124a↓		↓		Knockdown
		miR-206 ↑		↑	SA (escalation)	Overexpression	Medial prefrontal cortex		Tapocik et al. (2014)
		miR-411 ↓		↓	SA (two-bottle choice intake, preference)	Antagomir	Prefrontal cortex		Most et al. (2019)
	snoRNA	MBII-52 ↑	Cocaine	↓	CPP (acquisition), locomotor sensitization	Overexpression	Nucleus accumbens	-	Chen et al. (2014)
	circRNA	circTmeff-1 ↓	Cocaine	↓	CPP (retrival)	Knockdown	Nucleus accumbens	-	Shen et al. (2022)
			Opioid						Yu et al. (2021)
		circTmeff-1 ↑		↑		Overexpression
	lncRNA	Gas5 ↑	Cocaine	↓	CPP (acquisition), SA (intake, breakpoint, extinction)	Overexpression	Nucleus accumbens	-	Xu et al. (2020)
		Lrap ↓	Alcohol	↑	SA (two-bottle choice intake, preference)	Knockout	Systemic		Saba et al. (2020)
Supplementary Table 1: Epigenetic modifications that alter animals' SUD-associated behaviors.
